# Supplementary material for: Radiotherapy for High-Grade Gliomas in Adults and Children: A Systematic Review of Advances Published in the Second Half of 2023
Source: Int J Mol Sci. 2026 Jan 9;27(2):662. doi: 10.3390/ijms27020662 (PMC12840602; doi:10.3390/ijms27020662)
Supplement: Supplementary file 1 [file ijms-27-00662-s001.zip]

Archive with 1 entries (1 files):
- ijms-4060563- Supplementary materials.pdf
